# Supplementary material for: DNA Methylation of TGFβ Target Genes: Epigenetic Control of TGFβ Functional Duality in Liver Cancer
Source: Cells. 2021 Aug 26;10(9):2207. doi: 10.3390/cells10092207 (PMC8468746; doi:10.3390/cells10092207)
Supplement: Supplementary file 1 [file cells-10-02207-s001.zip]

Archive with 1 entries (1 files):
- cells-1318481-supplementary.pdf
